# Supplementary material for: Optical Genome Mapping Reveals Disruption of the RASGRF2 Gene in a Patient with Developmental Delay Carrying a De Novo Balanced Reciprocal Translocation
Source: Genes (Basel). 2024 Jun 19;15(6):809. doi: 10.3390/genes15060809 (PMC11203114; doi:10.3390/genes15060809)
Supplement: Supplementary file 1 [file genes-15-00809-s001.zip]

Archive with 3 entries (3 files):
- File S2_de_novo_hg38_Annotated_SV_1%.smap
- Supplementary File S1 Publication License.pdf
- Supplementary File S1.jpeg
